# Supplementary material for: The Apparent pH Stability of Antibiotic Preparations Used for Uterine Infusions in Mares
Source: Animals (Basel). 2026 Jan 26;16(3):382. doi: 10.3390/ani16030382 (PMC12896860; doi:10.3390/ani16030382)
Supplement: Supplementary file 1 [file animals-16-00382-s001.zip]

Archive with 1 entries (1 files):
- animals-3558261-supplementary.pdf
